# Supplementary material for: Postural control of a musculoskeletal model against multidirectional support surface translations
Source: PLoS One. 2019 Mar 6;14(3):e0212613. doi: 10.1371/journal.pone.0212613 (PMC6402659; doi:10.1371/journal.pone.0212613)
Supplement: S1 File — The information of the initial pose of pelvis (pelvis_tilt, pelvis_list, pelvis_rotation, pelvis_tx, pelvis_ty, and pelvis_tz) and initial joint angles (hip_flexion_r (q2), hip_adduction_r (q12), hip_rotation_r (q9), knee_angle_r (q3), ankle_angle_r (q4), subtalar_angle_r (q14), hip_flexion_l (q5), hip_adduction_l (q13), hip_rotation_l (q10), knee_angle_l (q6), ankle_angle_l (q7), subtalar_angle_l (q15), lumbar_extension (q1), lumbar_bending (q11), and lumbar_rotation (q8)) are indicated. (CSV) [file pone.0212613.s002.csv]

||u_ff||	pelvis_tilt	pelvis_list	pelvis_rotation	pelvis_tx	pelvis_ty	pelvis_tz	hip_flexion_r	hip_adduction_r	hip_rotation_r	knee_angle_r	ankle_angle_r	subtalar_angle_r	hip_flexion_l	hip_adduction_l	hip_rotation_l	knee_angle_l	ankle_angle_l	subtalar_angle_l	lumbar_extension	lumbar_bending	lumbar_rotation
2	3.37382862	0	0	0	0.94035261	0	-5.41717368	-0.07393996	-2.66146711	0.92326609	2.76782571	4.57724955	-5.41732896	-0.07399174	-2.65993238	0.92511502	2.76808412	4.58935762	-10.82145487	0	0
3	3.39660128	0	0.0140533	0	0.94036484	0	-5.50167718	-0.09316331	-2.941742	1.22687598	2.52066694	4.52482291	-5.50173679	-0.09860789	-2.97481926	1.24163809	2.51180316	4.60968224	-10.95376858	0	0
4	3.66014431	0	-0.04016356	0	0.94072317	0	-5.53603803	-0.07309159	-2.58854302	1.29090855	2.30189319	4.59135827	-5.53424435	-0.07569406	-2.59050706	1.27994491	2.30827747	4.60101638	-10.86126896	0	0
5	3.91988743	0	-0.06522878	0	0.94106864	0	-5.56322761	-0.04894257	-2.43565472	1.17066854	2.27898232	4.80828862	-5.56254033	-0.061265	-2.48928005	1.15182809	2.30136501	4.88847942	-10.82896479	0	0
6	4.10355612	0	-0.01700118	-0.01043574	0.94130493	0	-5.62727902	-0.05174086	-2.63094759	1.17409319	2.22256257	5.06192851	-5.62036905	-0.05578274	-2.67246916	1.16076145	2.24506043	5.19929454	-11.00738535	0	0
6.4	4.63167779	0	-0.04539982	-0.01754918	0.94192331	0	-5.6624543	-0.04953524	-2.58009622	1.10618813	2.00030368	5.18726624	-5.65960986	-0.04956125	-2.55608923	1.0749491	2.03058483	5.14702573	-11.00209065	0	0
