# Supplementary material for: Postural control of a musculoskeletal model against multidirectional support surface translations
Source: PLoS One. 2019 Mar 6;14(3):e0212613. doi: 10.1371/journal.pone.0212613 (PMC6402659; doi:10.1371/journal.pone.0212613)
Supplement: S3 File — P and D gains for 11 muscle groups are indicated. For example, p_lumbar_extension is the P gain for the lumber extension muscle group, and d_lumbar_extension is the D gain for the lumbar extension muscle group. Because the musculoskeletal model is symmetrical, the directions of 120°–240°are omitted (e.g., left-sided muscle activations against a 120°translation are the same as those against a 60°translation). (CSV) [file pone.0212613.s004.csv]

||u_ff||	direction	p_lumbar_extensor	d_lumbar_extensor	p_lumbar_flexor	d_lumbar_flexor	p_hip_extensor	d_hip_extensor	p_hip_flexor	d_hip_flexor	p_knee_extensor	d_knee_extensor	p_knee_flexor	d_knee_flexor	p_ankle_extensor	d_ankle_extensor	p_ankle_flexor	d_ankle_flexor	p_subtalar_evertor	d_subtalar_evertor	p_subtalar_invertor	d_subtalar_invertor	p_biarticular	d_biarticular
2	0	0.0292055	0.0649339	0.0239602	0.00844395	0.106269	0.022248	0.107941	0.00512847	0.0887705	0.0780012	0.0839166	0.119852	0.142365	0.0345849	0.206077	0.00664074	0.0940756	0.0343394	0.0306944	0.0206028	0.0376821	0.0281581
2	30	0.0239502	0.0603031	0.0296722	0.00973909	0.081129	0.023548	0.114046	0.0034312	0.00608094	0.0975832	0.125131	0.0376333	0.132063	0.00963124	0.264644	0.00163603	0.160128	0.00587067	0.0375709	0.0165263	0.0952135	0.0267197
2	60	0.0721936	0.0556049	0.0198165	0.0220202	0.083595	0.00917257	0.0791826	0.0310511	0.051476	0.318834	0.0962212	0.104747	0.274405	0.0245286	0.198635	0.0347146	0.102674	0.0170633	0.158083	0.0167366	0.159351	0.0142235
2	90	0.089734	0.0430962	0.0112744	0.0277741	0.149129	0.0104581	0.0421874	0.0304588	0.0724314	0.254038	0.139534	0.053263	0.351607	0.0176988	0.396872	0.0300609	0.160694	0.00341958	0.154387	0.000905086	0.129744	0.0133222
2	270	0.094718	0.0741475	0.00614696	0.00995121	0.11111	0.0157157	0.0327184	0.0115721	0.0867967	0.0676723	0.0814964	0.0255043	0.173774	0.0144734	0.0412229	0.0755547	0.106621	0.00319663	0.115374	0.00898476	0.110115	0.0271372
2	300	0.0427787	0.0666596	0.0188142	0.00314503	0.152686	0.0458284	0.039692	0.0103339	0.0430587	0.0146847	0.0502745	0.209774	0.18144	0.0177977	0.0568266	0.0484676	0.111131	0.0195554	0.163603	0.0108182	0.120168	0.0299537
2	330	0.0936034	0.0808764	0.00644187	0.0130107	0.0781053	0.0227009	0.0491489	0.0276725	0.116561	0.0131797	0.101756	0.0878491	0.154181	0.0238025	0.0753819	0.0389983	0.111386	0.0354528	0.0675524	0.0142352	0.13681	0.032367
3	0	0.0779757	0.0663051	0.0216886	0.0110191	0.0641731	0.0464391	0.104001	0.0177845	0.122947	0.0888988	0.0833634	0.118494	0.163367	0.0228171	0.196842	0.0116626	0.0801162	0.0483601	0.0294794	0.0147154	0.0645651	0.020746
3	30	0.0216303	0.0675954	0.0235338	0.0102437	0.0593188	0.037794	0.106667	0.0287452	0.0116917	0.0753915	0.135097	0.0112155	0.1403	0.0110891	0.274666	0.000632258	0.136763	0.0134997	0.0230639	0.00174045	0.0956747	0.00798496
3	60	0.100484	0.0363058	0.0134803	0.0258525	0.0587741	0.0236749	0.0626879	0.0436471	0.0546474	0.333878	0.0853024	0.102839	0.256594	0.00918621	0.213621	0.0655265	0.0995806	0.00316084	0.167805	0.000911897	0.179835	0.0176894
3	90	0.0929435	0.0319979	0.0149615	0.0331192	0.163228	0.000923689	0.0385283	0.0473081	0.0685404	0.245679	0.136393	0.0461132	0.338935	0.0226262	0.385823	0.0354233	0.170468	0.00068176	0.183647	0.00595634	0.148062	0.00714862
3	270	0.0723724	0.0781782	0.0344655	0.00766859	0.0810184	0.0131053	0.0509442	0.0272355	0.0594366	0.0956852	0.0674162	0.0223968	0.168822	0.0300573	0.0389614	0.0427056	0.0748818	0.0222591	0.124672	0.0236814	0.0897764	0.0317807
3	300	0.0627975	0.0560967	0.00599975	0.00243671	0.116841	0.049047	0.0260702	0.00206949	0.0265656	0.00344543	0.0398012	0.187705	0.170928	0.0309658	0.063966	0.0557647	0.143729	0.0182103	0.14616	0.0159381	0.100841	0.035321
3	330	0.0603195	0.0812643	0.015674	0.0117953	0.0893169	0.0529421	0.0422083	0.0376502	0.118633	0.0210709	0.0838498	0.0735625	0.146969	0.0300161	0.079621	0.0338392	0.0979061	0.0235899	0.060311	0.00966048	0.106537	0.025951
4	0	0.0990269	0.0663612	0.0388578	0.0206481	0.0583265	0.0438297	0.0872983	0.00710834	0.00128531	0.0570647	0.0825279	0.150823	0.0693267	0.00563251	0.15895	0.0169654	0.109261	0.0640148	0.0712396	0.00235768	0.0886936	0.029054
4	30	0.0931313	0.0067503	0.0190455	0.0326158	0.069615	0.0194587	0.062749	0.0412547	0.0574533	0.128371	0.101305	0.0526187	0.1324	0.000922988	0.267844	0.0146243	0.140958	0.00553497	0.0882136	0.00679314	0.0489006	0.00175573
4	60	0.0855206	0.0349578	0.0210637	0.0225079	0.0728838	0.00625521	0.0627927	0.0544654	0.0419592	0.192279	0.0824111	0.113665	0.156828	0.00990349	0.161705	0.0778914	0.141317	0.0053034	0.0785968	0.00187427	0.123353	0.00405302
4	90	0.0892887	0.045284	0.0141521	0.036328	0.153546	0.0274009	0.0561998	0.044921	0.0820568	0.291434	0.0867338	0.0750021	0.304504	0.0286543	0.39058	0.0487728	0.140733	0.000760367	0.205713	0.00252217	0.136439	0.00714606
4	270	0.0815129	0.0517288	0.0348188	0.00227545	0.104207	0.0185688	0.0580284	0.00118577	0.104591	0.065471	0.110428	0.0661239	0.124464	0.026573	0.0474346	0.0440986	0.0427914	0.0398755	0.0409333	0.028171	0.133231	0.0394564
4	300	0.0722744	0.0642743	0.00731487	0.000531791	0.113096	0.0455698	0.0389037	0.0106942	0.0109728	0.0278276	0.00447228	0.193913	0.165488	0.0328033	0.00576769	0.0638749	0.0884114	0.0132249	0.15031	0.00545426	0.140565	0.0294748
4	330	0.0847681	0.0537363	0.0171423	0.0118035	0.0845602	0.0778724	0.0539104	0.00050105	0.0628857	0.0378982	0.0316379	0.0739946	0.0559135	0.00162561	0.121236	0.00887106	0.0549599	0.00718052	0.0313904	0.0148909	0.114151	0.0548509
5	0	0.0988354	0.0876849	0.0353905	0.0273407	0.0552895	0.0528794	0.0495379	0.0331973	0.195113	0.0747587	0.195996	0.153886	0.187015	0.024371	0.211394	0.0215924	0.148793	0.015042	0.0849903	0.00957181	0.126238	0.0398846
5	30	0.0719249	0.0407261	0.0273296	0.0157782	0.0687727	0.0297884	0.106286	0.0261072	0.0796406	0.139168	0.114046	0.0522055	0.123002	0.00757682	0.38103	0.00902536	0.201742	0.0135896	0.180891	0.00926645	0.11061	0.0575999
5	60	0.120018	0.0600849	0.0243543	0.0156895	0.159631	0.0251253	0.130152	0.083625	0.0307328	0.282025	0.0665348	0.100686	0.421734	0.0398768	0.261941	0.0418943	0.120763	0.0580438	0.216973	0.00331994	0.182829	0.000804118
5	90	0.126987	0.0477677	0.023376	0.0283302	0.202577	0.0540839	0.0474699	0.0531056	0.0867909	0.296592	0.0910558	0.0510179	0.310935	0.0114803	0.414629	0.0553898	0.224871	0.00220375	0.214691	0.0088258	0.198576	0.00205187
5	270	0.0996435	0.0417176	0.00315562	0.00360179	0.131223	0.022255	0.0110935	0.00423657	0.0789342	0.0633993	0.0785137	0.00592896	0.195747	0.0421614	0.0575384	0.056427	0.0200732	0.0391443	0.116864	0.0206015	0.128803	0.0289486
5	300	0.0763968	0.0693251	0.00968541	0.00071378	0.122187	0.0524384	0.0560105	0.003042	0.0220414	0.000507189	0.0326755	0.207307	0.176738	0.0268317	0.0248523	0.0626701	0.13239	0.0288791	0.145101	0.018961	0.111651	0.0383822
5	330	0.103029	0.102122	0.0632567	0.00615308	0.0731667	0.0780326	0.0201763	0.0532699	0.123469	0.000529633	0.136848	0.0607379	0.108107	0.0127218	0.101999	0.0707465	0.0907381	0.0133801	0.0959862	0.0140944	0.19383	0.0292913
6	0	0.124643	0.0586745	0.0482397	0.0209161	0.0471453	0.0268272	0.103617	0.0158068	0.138504	0.166481	0.276829	0.184083	0.266675	0.0177748	0.315448	0.0102951	0.0983653	0.0513537	0.0480298	0.0223152	0.166339	0.0447022
6	30	0.152898	0.032777	0.0194293	0.0292935	0.0433132	0.0257869	0.0624344	0.0484264	0.0584233	0.210759	0.124881	0.0744953	0.191497	0.000720255	0.393719	0.0765938	0.226999	0.00450439	0.195447	0.0229614	0.175544	0.00847721
6	60	0.116751	0.0351481	0.0250632	0.0172688	0.138212	0.0300853	0.116184	0.115855	0.110785	0.334361	0.0910345	0.078367	0.354144	0.00116207	0.3959	0.0947667	0.221755	0.000501666	0.249208	0.00129759	0.15757	0.00356467
6	90	0.116133	0.0189626	0.022701	0.0414488	0.127849	0.0349343	0.0854051	0.0335622	0.0674412	0.310576	0.0946263	0.066641	0.30378	0.000564832	0.418542	0.0705251	0.183767	0.00137623	0.214738	0.0223859	0.121117	0.00135881
6	270	0.126008	0.0534992	0.000566048	0.0119654	0.127712	0.0307139	0.0200323	0.00425593	0.0559556	0.0666313	0.0428293	0.000608425	0.210983	0.0204113	0.0808391	0.0759953	0.000560892	0.0176539	0.105115	0.0175169	0.128686	0.0274789
6	300	0.0640199	0.0506397	0.0151333	0.00857095	0.1927	0.0697155	0.0478931	0.00969651	0.115537	0.00218363	0.0777073	0.0198111	0.192609	0.0203025	0.0836069	0.0283033	0.0557368	0.0324631	0.155994	0.00761865	0.107873	0.0352722
6	330	0.120202	0.0967844	0.0413653	0.00577048	0.0854291	0.064319	0.0133891	0.0329945	0.124557	0.00991248	0.151681	0.0472345	0.101385	0.000602602	0.121556	0.104906	0.0818539	0.00626338	0.0910696	0.00743094	0.187547	0.0160029
6.4	0	0.145093	0.156277	0.00309762	0.0178458	0.0414613	0.0368682	0.0167461	0.0226311	0.136313	0.124565	0.284987	0.150581	0.390995	0.0396619	0.290628	0.0432915	0.0983619	0.0043079	0.175494	0.0529523	0.193739	0.0480226
6.4	30	0.134117	0.0379961	0.0170059	0.021157	0.0419505	0.0386633	0.024981	0.0343786	0.0915588	0.198356	0.10332	0.0329794	0.25557	0.0354807	0.355619	0.00077926	0.233396	0.00521859	0.227279	0.0584043	0.35345	0.0359033
6.4	60	0.138751	0.0567588	0.0248696	0.0103055	0.0981233	0.0530604	0.137089	0.0598316	0.0590595	0.295694	0.0908434	0.128985	0.455032	0.00314304	0.263802	0.0725578	0.136819	0.000708464	0.286892	0.0050125	0.235641	0.0134157
6.4	90	0.122608	0.0589005	0.023633	0.0144319	0.219944	0.0531329	0.088209	0.0693943	0.0190488	0.243391	0.0780203	0.117318	0.473666	0.00144636	0.27733	0.0818454	0.0764198	0.0270474	0.279176	0.0137868	0.237543	0.00569214
6.4	270	0.108758	0.0491005	0.0289853	0.00331994	0.125403	0.0173104	0.018549	0.0175467	0.0487123	0.0343486	0.0885956	0.0227107	0.25873	0.0764268	0.055148	0.059389	0.0358113	0.0413508	0.167675	0.0346272	0.162347	0.0408085
6.4	300	0.0762603	0.048933	0.145729	0.0230103	0.177158	0.0699732	0.0518609	0.00067796	0.0757243	0.000819434	0.106968	0.0587937	0.247024	0.101991	0.0928467	0.0555025	0.0445475	0.00138387	0.093471	0.013256	0.129065	0.0589315
6.4	330	0.050085	0.125731	0.00767922	0.0149705	0.112361	0.0863598	0.0492082	0.0376989	0.118731	0.000843259	0.140102	0.102287	0.178213	0.0444822	0.114088	0.0514013	0.101684	0.000833309	0.0824188	0.0274963	0.211359	0.0434307
